# Supplementary material for: Thymol Preserves Spermatogenesis and Androgen Production in Cisplatin-Induced Testicular Toxicity by Modulating Ferritinophagy, Oxidative Stress, and the Keap1/Nrf2/HO-1 Pathway
Source: Biomolecules. 2025 Sep 3;15(9):1277. doi: 10.3390/biom15091277 (PMC12467222; doi:10.3390/biom15091277)
Supplement: Supplementary file 1 [file biomolecules-15-01277-s001.zip]

Archive with 1 entries (1 files):
- biomolecules-3699549-supplementary.pdf
